# Supplementary material for: Microbiological characteristics of the lower airway in adults with bronchiectasis: a prospective cohort study
Source: Respir Res. 2024 Jul 17;25:283. doi: 10.1186/s12931-024-02903-1 (PMC11253380; doi:10.1186/s12931-024-02903-1)
Supplement: Supplementary file 1 — Supplementay Material 1. [file 12931_2024_2903_MOESM1_ESM.xlsx]

## Sheet: Sheet1
donor	group	Enrollment time	mNGS_lib	sex	old(year)	BMI	disease duration	Number of lobes affected	Pulmonary function test	FEV1	FEV1/FVC	FEV1pred (%)	Exacerbations in the previous year	BSI score	BSI score group	E-FACED score	E-FACED score group	smoking	con-asthma	con-COPD	con-diabetes	con-Hypertension	con-nasosinusitis	con-OtherDisease	Culture（Sputum）	Culture（BALF）	G/GM test	PCR	mNGS	pathogen(according to the composite reference standard)	human reads(RPM)	microbial reads(RPM)	IC reads(RPM)
P001	exacerbation	2022-04-21	MDY071-03C0135L-DNA-D19-20220421	Female	64	25.39	8	3	1	1.17	0.5385	0.553	1	8	moderate	1	mild	No	No	No	No	Yes	No	Prior tuberculosis	Negative	Negative	Negative	/	Achromobacter denitrificans,Achromobacter xylosoxidans	Etiology unknown	994850	28.4053	159.07
P002	exacerbation	2021-05-26	MDY071-03C0027L-DNA-A08-20210527-VIP	Male	39	21.22	7	2	1	1.25	0.3387	0.338	2	8	moderate	3	mild	No	Yes	No	No	No	No	No	Negative	Negative	Negative	/	Legionella sainthelensi,Pseudomonas aeruginosa	Legionella spp.,Pseudomonas aeruginosa	992720	5.89861	619.179
P003	exacerbation	2021-12-06	MDY071-03C0082L-DNA-D07-20211206	Female	34	21.64	10	3	1	2.43	0.8622	0.944	1	6	moderate	1	mild	No	No	No	No	No	No	No	Negative	Negative	Negative	/	Haemophilus influenzae	Haemophilus influenzae	991870	247.531	151.417
P004	exacerbation	2021-09-29	MDY071-03C0062L-DNA-C31-20210929	Male	74	27.22	10	3	0	/	/	/	1	10	sever	2	mild	Yes	No	No	Yes	Yes	No	No	Negative	Negative	Negative	/	Nocardia asiatica,Nocardia abscessus	Nocardia asiatica,Nocardia abscessus	993100	12.9439	136
P005	exacerbation	2021-01-15	MDL001-3C2103098L-DNA-D27-20210116	Male	33	23.39	0.5	2	0	/	/	/	1	5	moderate	0	mild	No	No	No	No	No	No	No	Negative	Negative	Negative	Respiratory virus PCR(CMV/EB/Adenovirus/Respiratory syncytial virus/Influenza A and B viruses/SARS-CoV-2) negative	Tropheryma whipplei	Tropheryma whipplei	990540	257.958	2655.9
P006	exacerbation	2021-09-03	MDY071-03C0045L-DNA-D31-20210903	Male	41	23.18	20	4	1	1.28	0.4771	0.337	2	11	sever	6	moderate	No	Yes	No	No	No	No	No	Pseudomonas aeruginosa	Negative	Negative	/	Pseudomonas aeruginosa	Pseudomonas aeruginosa	991960	396.789	98.6185
P007	exacerbation	2021-04-09	MDY071-03C0018L-DNA-D38-20210410	Male	64	21.67	4	4	1	2	0.6786	0.701	2	9	sever	1	mild	No	No	No	No	No	No	No	Proteus mirabilis	Negative	GM test positive	/	Nocardia spp.	Nocardia spp.	995430	142.021	110.112
P008	exacerbation	2021-06-23	MDY071-05C0004L-DNA-B43-20210623	Female	38	19.72	10	3	1	1.23	0.5651	0.467	1	11	sever	4	moderate	No	Yes	No	No	No	No	No	Pseudomonas aeruginosa	Negative	Negative	/	Haemophilus influenzae,Pseudomonas aeruginosa,Staphylococcus aureus	Pseudomonas aeruginosa	989460	291.648	367.367
P009	exacerbation	2022-02-10	MDY071-03C0111L-DNA-B45-20220210	Female	64	21.23	10	1	1	1.26	0.5319	0.717	0	12	sever	1	mild	No	No	No	No	Yes	No	No	Pseudomonas aeruginosa	Negative	Negative	/	Pseudomonas aeruginosa	Pseudomonas aeruginosa	993320	993.835	120.75
P010	exacerbation	2021-12-09	MDY071-03C0086L-DNA-B28-20211209	Female	59	19.72	10	3	1	1.17	0.5715	0.556	2	12	sever	4	moderate	No	No	No	No	No	Yes	Prior tuberculosis	Pseudomonas aeruginosa	Negative	Negative	/	Pseudomonas aeruginosa	Pseudomonas aeruginosa	989490	135.304	69.8735
P011	exacerbation	2021-02-04	MDY071-3C0006L-DNA-C09-20210205	Female	63	17.46	9	3	1	0.67	0.5736	0.412	2	12	sever	6	moderate	No	No	No	No	No	No	No	Pseudomonas aeruginosa	Negative	Negative	/	Pseudomonas aeruginosa	Pseudomonas aeruginosa	992880	1099.04	43.4089
P012	exacerbation	2021-10-21	MDY071-03C0071L-DNA-B44-20211021	Female	19	16.9	3	2	1	1.72	0.839	0.95	2	11	sever	2	mild	No	No	No	No	No	No	No	Pseudomonas aeruginosa	Negative	Negative	/	Pseudomonas aeruginosa	Pseudomonas aeruginosa	993230	143.113	63.3823
P016	exacerbation	2021-06-17	MDY071-05C0003L-DNA-C19-20210617	Male	29	22.05	20	4	1	2.87	0.6836	0.701	>3	12	sever	4	moderate	No	No	No	No	No	Yes	No	Negative	Negative	Negative	/	Pseudomonas aeruginosa	Pseudomonas aeruginosa	992050	910.669	374.928
P017	exacerbation	2021-07-30	MDY071-03C0039L-DNA-C45-20210731	Female	53	21.48	10	3	1	0.74	0.4693	0.327	1	13	sever	4	moderate	No	No	No	No	No	No	Prior tuberculosis	Pseudomonas aeruginosa	Negative	Negative	/	Pseudomonas aeruginosa	Pseudomonas aeruginosa	994850	159.367	55.414
P018	exacerbation	2022-05-12	MDY071-03C0150L-DNA-A10-20220512	Female	57	17.09	20	4	1	1.01	0.613	0.515	2	11	sever	3	mild	No	No	No	No	No	No	Prior tuberculosis	Stenotrophomonas maltophilia	Pseudomonas aeruginosa	Negative	/	Pseudomonas aeruginosa	Pseudomonas aeruginosa	993960	131.508	51.6018
P019	exacerbation	2021-01-04	MDL001-3C2102016L-DNA-A42-20210105	Female	62	19.98	8	2	1	1.94	0.7832	1.012	2	11	sever	2	mild	No	No	No	No	No	No	No	Pseudomonas aeruginosa	Negative	Negative	Respiratory virus PCR(CMV/EB/Adenovirus/Respiratory syncytial virus/Influenza A and B viruses/SARS-CoV-2) negative	Pseudomonas aeruginosa	Pseudomonas aeruginosa	994900	25.9118	627.958
P020	exacerbation	2022-05-31	MDY071-03C0159L-DNA-C26-20220531	Female	69	21.5	4	3	1	1.8	0.7842	0.935	1	11	sever	2	mild	No	No	No	No	No	No	No	Pseudomonas aeruginosa	Negative	Negative	/	Stenotrophomonas maltophilia,Pseudomonas aeruginosa	Pseudomonas aeruginosa	991150	3505.76	880.619
P021	exacerbation	2021-12-06	MDY071-03C0083L-DNA-D08-20211206	Female	48	23.83	8	2	1	1.61	0.6403	0.663	2	10	sever	4	moderate	No	No	No	No	No	No	No	Pseudomonas aeruginosa	Negative	Negative	Respiratory virus PCR(CMV/EB/Adenovirus/Respiratory syncytial virus/Influenza A and B viruses/SARS-CoV-2) negative	Pseudomonas aeruginosa	Pseudomonas aeruginosa	988860	1679.58	24.289
P022	exacerbation	2021-09-10	MDY071-03C0050L-DNA-C27-20210910	Female	48	20.83	5	3	1	2.37	0.814	0.985	>2	6	moderate	0	mild	No	No	No	No	No	No	No	Negative	Negative	Negative	/	Negative	Mycobacterium abscessus	992380	0.115786	260.722
P023	exacerbation	2021-07-20	MDY071-03C0034L-DNA-B44-20210720	Female	67	17.44	10	3	1	1.71	0.6811	0.8968	2	10	sever	3	mild	No	No	No	No	No	No	No	Negative	Negative	Negative	/	Negative	Etiology unknown	990810	1.02709	592.058
P024	exacerbation	2022-07-07	MDY071-03C0186L-DNA-A19-20220707	Female	45	19.26	/	4	1	0.4	0.3727	0.157	2	11	sever	5	moderate	No	No	No	No	No	Yes	No	Klebsiella Pneumoniae	Negative	Negative	/	Klebsiella Pneumoniae	Klebsiella Pneumoniae	990320	3010.98	389.991
P025	exacerbation	2022-04-01	MDY071-03C0131L-DNA-A30-20220402	Female	66	25.39	9	3	1	1.55	0.8365	0.68	1	9	sever	1	mild	No	No	No	No	No	No	No	Negative	Negative	Negative	/	Pseudomonas aeruginosa	Pseudomonas aeruginosa	990110	3088.98	40.9414
P026	exacerbation	2022-02-08	MDY071-03C0110L-DNA-B30-20220208	Female	64	26.71	10	2	0	/	/	/	0	2	mild	0	mild	No	No	No	No	No	No	No	Negative	Negative	GM test positive	/	Pseudomonas aeruginosa	Pseudomonas aeruginosa,Aspergillus spp.	993920	70.4788	881.006
P027	exacerbation	2021-12-09	MDY071-03C0087L-DNA-B29-20211209	Male	67	19.05	0.58	3	1	2.67	0.7267	0.868	2	8	moderate	3	mild	No	No	No	No	No	No	Prior tuberculosis	Negative	Negative	Negative	/	Mycobacterium paraffinicum	Mycobacterium paraffinicum	989600	5.92837	104.223
P028	exacerbation	2021-10-15	MDY071-03C0070L-DNA-D06-20211015	Female	65	25.24	0.16	2	0	/	/	/	2	7	moderate	2	mild	No	No	No	No	No	No	No	Negative	Negative	Negative	/	Negative	Etiology unknown	992720	49.9258	1996.46
P029	exacerbation	2021-10-11	MDY071-03C0066L-DNA-D03-20211011	Female	63	18.26	6	3	0	/	/	/	2	10	sever	1	mild	No	No	No	No	No	Yes	No	Negative	Negative	Negative	/	Pseudomonas aeruginosa	Pseudomonas aeruginosa	995070	5.96928	660.067
P030	exacerbation	2022-06-20	MDY071-03C0182L-DNA-B43-20220621	Female	53	20.03	/	5	1	1.98	0.703	0.901	4	10	sever	3	mild	No	No	No	No	No	No	No	Pseudomonas aeruginosa	Negative	Negative	/	Pseudomonas aeruginosa	Pseudomonas aeruginosa	991100	3082.45	150.331
P031	exacerbation	2021-12-11	MDY071-03C0089L-DNA-B40-20211211	Female	54	20	9	2	0	/	/	/	3	10	sever	3	mild	No	No	No	No	No	No	No	Negative	Negative	Negative	/	Pseudomonas aeruginosa,Epstein-Barr virus	Pseudomonas aeruginosa	989540	142.276	2460.84
P032	exacerbation	2022-07-15	MDY071-03C0195L-DNA-C16-20220715	Male	51	19.49	/	3	0	/	/	/	2~3	10	sever	3	mild	Yes	No	No	No	No	No	Prior tuberculosis	Negative	Negative	Negative	/	Aspergillus fumigatus	Aspergillus fumigatus	993990	5.32006	806.635
P033	exacerbation	2021-12-21	MDY071-03C0096L-DNA-D19-20211221	Female	59	20.55	6	1	1	1.13	0.5493	0.532	1	9	sever	4	moderate	No	No	No	No	No	No	No	Negative	Negative	Negative	/	Pseudomonas aeruginosa	Pseudomonas aeruginosa	987990	126.24	109.291
P034	exacerbation	2021-10-29	MDY071-03C0075L-DNA-B19-20211029	Female	58	19.07	40	2	1	1.41	0.6828	0.669	1	8	moderate	3	mild	No	No	No	No	Yes	No	No	Nocardia cyriacigeorgica	Negative	Negative	/	Nocardia cyriacigeorgica	Nocardia cyriacigeorgica	991280	1.25108	45.2365
P035	exacerbation	2021-01-14	MDL001-3C2103073L-DNA-C25-20210114	Male	56	20.9	5	3	1	3.07	0.863	0.928	2	7	moderate	2	mild	Yes	No	No	No	No	No	No	Negative	Negative	Negative	Respiratory virus PCR(CMV/EB/Adenovirus/Respiratory syncytial virus/Influenza A and B viruses/SARS-CoV-2) negative	Negative	Etiology unknown	990570	179.664	3025.56
P036	exacerbation	2022-06-17	MDY071-03C0180L-DNA-C35-20220617	Female	49	21.23	/	3	0	/	/	/	2	8	moderate	3	mild	No	No	No	No	No	No	No	Pseudomonas aeruginosa	Negative	Negative	Respiratory virus PCR(CMV/EB/Adenovirus/Respiratory syncytial virus/Influenza A and B viruses/SARS-CoV-2) negative	Pseudomonas aeruginosa	Pseudomonas aeruginosa	994340	73.2392	187.934
P037	exacerbation	2021-12-13	MDY071-03C0090L-DNA-A28-20211213	Female	24	18.9	0.5	2	1	3.1	0.9665	1.056	3	7	moderate	3	mild	No	No	No	No	No	No	No	Negative	Negative	Negative	Respiratory virus PCR(CMV/EB/Adenovirus/Respiratory syncytial virus/Influenza A and B viruses/SARS-CoV-2) negative	Negative	Etiology unknown	992640	25.3452	865.892
P038	exacerbation	2021-07-14	MDY071-03C0032L-DNA-B42-20210714	Male	46	22.54	5	1	0	/	/	/	>3	10	sever	4	moderate	Yes	No	No	No	No	No	Hepatitis B	Acinetobacter junii		Negative	/	CMV,rhinoviruses A	Etiology unknown	992890	93.0436	255.156
P039	exacerbation	2022-07-13	MDY071-03C0191L-DNA-A09-20220713	Male	21	17.45	/	3	1	1.62	0.7915	0.416	3	13	sever	4	moderate	No	No	No	No	No	Yes	No	Pseudomonas aeruginosa	Negative	GM test positive(BALF)	/	Pseudomonas aeruginosa,Streptobacillus moniliformis,rhinoviruses A	Pseudomonas aeruginosa	988680	5300.67	31.9939
P040	exacerbation	2022-02-17	MDY071-03C0112L-DNA-C32-20220217	Female	63	24.03	10	2	1	1.66	0.737	0.9	3	14	sever	5	moderate	No	No	No	No	No	No	No	Pseudomonas aeruginosa	Negative	Negative	/	Pseudomonas aeruginosa	Pseudomonas aeruginosa	994130	216.076	157.6
P041	exacerbation	2021-09-25	MDY071-03C0058L-DNA-B31-20210925	Female	66	22.43	10	3	1	0.76	0.67	0.36	2	13	sever	5	moderate	No	No	No	No	Yes	No	Prior tuberculosis	Pseudomonas aeruginosa	Negative	Negative	/	Pseudomonas aeruginosa	Pseudomonas aeruginosa	994600	186.874	56.8122
P042	exacerbation	2022-04-19	MDY071-03C0134L-DNA-C14-20220420	Female	54	18.5	2	3	0	/	/	/	1	7	moderate	0	mild	No	No	No	No	No	No	No	Negative	Negative	Negative	/	parvovirus	Etiology unknown	991300	13.5829	30.1498
P043	exacerbation	2021-09-09	MDY071-03C0048L-DNA-D24-20210909	Male	51	24.06	30	2	1	1.15	0.4702	0.366	2	11	sever	5	moderate	Yes	No	No	No	No	No	No	Aspergillus spp.	Negative	Negative	/	CMV	Aspergillus spp.	991850	12.1098	107.564
P044	exacerbation	2021-07-07	MDY071-03C0031L-DNA-A11-20210708	Female	69	15.22	20	1	0	/	/	/	2	8	moderate	4	moderate	No	No	No	No	No	No	No	Staphylococcus aureus	Negative	Negative	/	Escherichia coli,Staphylococcus aureus	Staphylococcus aureus	994120	26.3071	51.7372
P045	exacerbation	2022-05-26	MDY071-03C0155L-DNA-D31-20220526	Female	82	21.64	0	3	0	/	/	/	1	11	sever	2	mild	Yes	No	No	No	Yes	No	No	Negative	Negative	GM test positive(BALF)	/	Aspergillus fumigatus	Aspergillus fumigatus	992290	4.04897	2639.07
P046	exacerbation	2022-01-28	MDY071-03C0105L-DNA-A31-20220128	Female	66	14.7	8	3	1	1.91	0.8931	0.807	0	10	sever	3	mild	No	No	No	No	No	No	Prior tuberculosis	Negative	Negative	Negative	/	Negative	Etiology unknown	988350	154.009	4661.64
P047	exacerbation	2022-03-12	MDY071-03C0120L-DNA-B42-20220313	Female	52	18.6	10	3	0	/	/	/	2~3	10	sever	1	mild	No	No	No	No	No	No	No	Negative	Negative	Negative	/	Haemophilus influenzae	Haemophilus influenzae	994580	10.3416	385.815
P048	exacerbation	2021-10-08	MDY071-03C0065L-DNA-A26-20211008	Female	18	15.62	7	3	1	1.59	0.9433	0.505	2~3	10	sever	1	mild	No	No	No	No	No	No	No	Negative	Negative	Negative	/	Nocardia spp.	Nocardia spp.	994730	1.15299	102.317
P049	exacerbation	2021-01-11	MDL001-3C2103020L-DNA-A09-20210112	Male	46	22.46	10	1	0	/	/	/	1	5	moderate	0	mild	No	No	No	No	No	No	No	Negative	Negative	Negative	Respiratory virus PCR(CMV/EB/Adenovirus/Respiratory syncytial virus/Influenza A and B viruses/SARS-CoV-2) negative	Negative	Etiology unknown	987650	6.49842	8275.69
P050	exacerbation	2022-04-25	MDY071-03C0137L-DNA-A24-20220426	Female	72	22.7	0.5	3	1	1.62	0.8472	0.823	2	10	sever	3	mild	No	No	No	No	No	No	No	Acid-fast bacilli found in smear	Negative	Negative	Respiratory virus PCR(CMV/EB/Adenovirus/Respiratory syncytial virus/Influenza A and B viruses/SARS-CoV-2) negative	Mycobacterium kansasii	Mycobacterium kansasii	994900	9.33268	99.9002
P051	exacerbation	2021-01-08	MDL001-3C2102086L-DNA-D09-20210108	Female	60	18.13	10	3	1	1.52	1	0.98	2	10	sever	1	mild	No	No	No	No	No	No	No	Negative, Acid-fast bacilli found in smear	Negative	G test positive	Respiratory virus PCR(CMV/EB/Adenovirus/Respiratory syncytial virus/Influenza A and B viruses/SARS-CoV-2) negative	Mycobacterium abscessus complex	Mycobacterium abscessus complex	995480	2.47805	117.272
P052	exacerbation	2021-06-01	MDY071-03C0030L-DNA-C28-20210601	Female	53	18.73	3	2	0	/	/	/	1	7	moderate	1	mild	No	No	No	No	No	No	Prior tuberculosis	Negative	Negative	Negative	/	Aspergillus fumigatus	Aspergillus fumigatus	993290	3.16254	255.03
P053	exacerbation	2021-12-21	MDY071-03C0095L-DNA-D18-20211221	Female	32	20.51	5	3	1	2.14	0.8828	0.719	1	9	sever	4	moderate	No	No	No	No	No	No	No	Pseudomonas aeruginosa	Negative	Negative	/	Pseudomonas aeruginosa	Pseudomonas aeruginosa	989560	10.2803	88.0252
P054	exacerbation	2022-01-27	MDY071-03C0104L-DNA-D43-20220128	Male	72	30.82	0.04	3	0	/	/	/	0	10	sever	5	moderate	No	No	No	Yes	Yes	No	No	Acinetobacter baumannii	Negative	GM test positive(BALF)	/	Acinetobacter baumannii,Aspergillus fumigatus	Aspergillus fumigatus	994230	88.5244	325.787
P055	exacerbation	2022-06-02	MDY071-03C0165L-DNA-A22-20220602	Male	36	19.03	3	3	0	/	/	/	1	5	moderate	1	mild	No	No	No	No	No	Yes	No	Negative	Negative	Negative	/	BK polyomavirus	Etiology unknown	994940	71.929	35.9645
P056	exacerbation	2021-06-29	MDY071-05C0005L-DNA-A12-20210629	Female	46	20.27	3	1	1	1.61	0.7171	0.755	2~3	9	sever	1	mild	No	No	No	No	No	No	No	Pseudomonas aeruginosa	Negative	GM test positive(BALF)	/	Pseudomonas aeruginosa	Pseudomonas aeruginosa	988560	1113.76	193.077
P057	exacerbation	2022-05-26	MDY071-03C0154L-DNA-D30-20220526	Female	74	18.9	10	3	1	1.19	0.7371	0.682	2	13	sever	5	moderate	No	No	No	No	Yes	No	No	Pseudomonas aeruginosa	Pseudomonas aeruginosa	Negative	/	Pseudomonas aeruginosa	Pseudomonas aeruginosa；CPA	990960	4008.18	338.995
P058	exacerbation	2021-02-02	MDY071-3C0004L-DNA-D46-20210202	Female	44	20.43	10	3	1	1.48	0.6926	0.578	1	5	moderate	0	mild	No	Yes	No	No	No	No	No	Negative	Negative	Negative	/	Negative	Etiology unknown	995410	59.4909	157.508
P059	exacerbation	2021-09-14	MDY071-03C0053L-DNA-A16-20210915	Male	46	24.21	20	3	1	0.0116	0.5311	0.326	2~3	13	sever	4	moderate	No	No	Yes	No	No	Yes	No	Pseudomonas aeruginosa	Negative	Negative	/	Pseudomonas aeruginosa	Pseudomonas aeruginosa	993230	740.7	44.3096
P060	exacerbation	2021-05-10	MDY071-03C0023L-DNA-B24-20210511	Female	64	23.05	10	1	1	1.21	0.588	0.85	1	8	moderate	1	mild	No	No	No	No	No	No	Prior tuberculosis	Negative	Negative	Negative	/	Haemophilus influenzae,Pseudomonas aeruginosa	Haemophilus influenzae,Pseudomonas aeruginosa	992240	19.872	191.144
P061	exacerbation	2022-05-05	MDY071-03C0145L-DNA-D15-20220505	Female	47	24.65	15	3	1	1.19	0.6306	0.508	1	6	moderate	1	mild	No	No	No	No	No	No	No	Negative	Negative	Negative	/	Haemophilus influenzae	Haemophilus influenzae	993490	15.3697	722.735
P062	exacerbation	2021-09-30	MDY071-03C0063L-DNA-A34-20210930	Female	19	14.48	10	3	0	/	/	/	2	8	moderate	0	mild	No	No	No	No	No	No	No	Pseudomonas aeruginosa	Negative	CrAg test positve,GM test positive	/	Pseudomonas aeruginosa	Pseudomonas aeruginosa,Aspergillus spp.	991820	680.715	386.511
P063	exacerbation	2021-09-06	MDY071-03C0046L-DNA-C13-20210906	Female	75	20.73	1	3	1	0.85	0.9005	0.523	3	15	sever	5	moderate	No	No	No	No	No	No	No	Negative	Negative	GM test positive	/	Neisseria subflava,Aspergillus fumigatus	Aspergillus fumigatus	992020	4.88857	661.179
P064	exacerbation	2021-09-30	MDY071-03C0064L-DNA-A35-20210930	Female	29	17.78	20	2	1	0.8	0.5736	0.297	1	14	sever	6	moderate	No	No	No	No	No	No	No	Pseudomonas aeruginosa	Negative	Negative	/	Pseudomonas aeruginosa	Pseudomonas aeruginosa	992860	145.27	32.2093
P065	exacerbation	2021-10-28	MDY071-03C0074L-DNA-A22-20211028	Female	53	16.8	10	3	1	1.86	0.8666	0.8492	2	10	sever	2	mild	No	No	No	No	No	No	No	Aspergillus terreus	Negative	Negative	/	Aspergillus terreus,human herpesvirus 7	Aspergillus terreus	986450	225.599	6139.38
P066	exacerbation	2022-03-26	MDY071-03C0125L-DNA-C47-20220326	Female	32	17.58	10	2	0	/	/	/	>3	10	sever	3	mild	No	No	No	No	No	No	No	Negative	Negative	Negative	/	Pseudomonas aeruginosa	Pseudomonas aeruginosa	992330	771.304	183.119
P067	exacerbation	2021-11-30	MDY071-03C0081L-DNA-C37-20211130	Female	50	18.16	3	3	1	1.01	0.55	0.477	2	14	sever	4	moderate	No	No	Yes	No	No	Yes	No	Pseudomonas aeruginosa	Negative	Negative	/	Pseudomonas aeruginosa	Pseudomonas aeruginosa	990780	95.5874	90.4643
P068	exacerbation	2022-01-07	MDY071-03C0100L-DNA-C48-20220107	Female	35	26.35	4	2	0	/	/	/	2	5	moderate	0	mild	No	No	No	No	No	No	No	Negative	Negative	Negative	/	Negative	Etiology unknown	973930	82.1043	17170.6
P069	exacerbation	2021-10-22	MDY071-03C0072L-DNA-D46-20211022	Male	71	24.44	0.08	1	0	/	/	/	1	13	sever	6	moderate	No	No	No	No	No	No	Prior tuberculosis	Pseudomonas aeruginosa	Negative	Negative	/	Pseudomonas aeruginosa	Pseudomonas aeruginosa	991550	944.204	47.3582
P070	exacerbation	2022-06-17	MDY071-03C0179L-DNA-C34-20220617	Male	66	19.1	/	1	1	1.99	0.764	0.765	1	8	moderate	0	mild	No	No	No	No	No	No	No	Negative	Negative	Negative	/	Pseudomonas aeruginosa	Pseudomonas aeruginosa	994170	140.75	783.486
P071	exacerbation	2022-02-17	MDY071-03C0113L-DNA-C33-20220217	Female	59	23.59	10	3	1	2.07	0.7727	0.822	1	7	moderate	2	mild	No	Yes	No	No	No	Yes	No	Negative	Negative	Negative	/	Haemophilus influenzae	Haemophilus influenzae	993430	16.273	1712.4
P072	exacerbation	2022-03-12	MDY071-03C0118L-DNA-B40-20220313	Male	72	22.86	3	3	0	/	/	/	2	12	sever	5	moderate	Yes	No	No	No	No	No	Prior tuberculosis	Negative	Negative	Negative	/	Haemophilus influenzae	Haemophilus influenzae	994270	8.87677	30.6392
P073	exacerbation	2022-07-08	MDY071-03C0188L-DNA-A25-20220708	Female	59	18.49	/	3	0	/	/	/	2	10	sever	1	mild	No	No	No	No	No	No	Prior tuberculosis	Negative	Negative	Negative	/	Pseudomonas aeruginosa	Pseudomonas aeruginosa	993350	40.9416	495.206
P074	exacerbation	2021-12-18	MDY071-03C0094L-DNA-C34-20211218	Female	62	22.83	10	4	1	0.94	0.6477	0.564	1	8	moderate	1	mild	No	No	No	No	No	No	Prior tuberculosis	Negative	Nocardia spp.	Negative	/	Nocardia spp.	Nocardia spp.	995440	98.7208	25.8401
P075	exacerbation	2021-02-02	MDY071-3C0003L-DNA-D45-20210202	Female	33	22.21	20	2	0	/	/	/	1	5	moderate	0	mild	No	No	No	No	No	Yes	No	Negative	Negative	Negative	/	Pseudomonas aeruginosa,Streptococcus pneumoniae	Pseudomonas aeruginosa	993920	2.36724	683.769
P076	exacerbation	2022-07-13	MDL001-03C2229058L-DNA-A38-20220713	Female	49	20.05	/	3	0	/	/	/	2	7	moderate	1	mild	No	No	No	No	No	No	No	Negative	Mycobacterium abscessus		/	Pseudomonas aeruginosa,Mycobacterium abscessus	Pseudomonas aeruginosa,Mycobacterium abscessus	992610	106.306	112.152
P077	exacerbation	2020-12-16	MDY071-3C2051051L-DNA-A07-20201216	Female	75	14.54	10	3	1	1.41	0.815	0.9	1	11	sever	2	mild	No	No	No	No	No	No	No	Klebsiella Pneumoniae	Negative	Negative	Respiratory virus PCR(CMV/EB/Adenovirus/Respiratory syncytial virus/Influenza A and B viruses/SARS-CoV-2) negative	Streptococcus oralis，Streptococcus austrails	Klebsiella Pneumoniae	983810	595.248	139.213
P078	exacerbation	2021-08-28	MDY071-03C0043L-DNA-A38-20210828	Female	41	18.9	20	3	1	1.76	0.919	0.694	>2	7	moderate	3	mild	No	No	No	No	No	No	Hepatitis B carriers	Negative	Negative	Negative	/	Haemophilus influenzae	Haemophilus influenzae	986610	25.4971	53.6502
P079	exacerbation	2022-05-31	MDY071-03C0160L-DNA-C27-20220531	Male	35	24.79	10	3	1	1.92	0.9642	0.52	3	9	sever	3	mild	No	No	No	No	No	No	Ankylosing spondylitis	Negative	Negative	GM test positive(BALF)	/	Aspergillus fumigatus	Aspergillus fumigatus	994670	166.821	175.685
P080	exacerbation	2021-01-20	MDY071-3C0001L-DNA-B39-20210120	Male	40	23.34	0.16	3	0	/	/	/	1	7	moderate	0	mild	Yes	No	No	No	No	No	No	Negative	Negative	Negative	/	Negative	Etiology unknown	990560	16.5081	5185.01
P081	exacerbation	2022-04-29	MDY071-03C0142L-DNA-A19-20220429	Male	40	23.6	5	3	1	3.32	0.8299	0.909	2	5	moderate	0	mild	No	No	No	No	No	No	No	Negative	Negative	Negative	/	Negative	Etiology unknown	987820	10.3756	6783.73
P082	exacerbation	2021-10-25	MDY071-03C0073L-DNA-A41-20211025	Female	47	21.09	5	3	1	1.95	0.7638	0.762	1	6	moderate	1	mild	No	Yes	No	No	No	Yes	Prior tuberculosis	Negative	Negative	Negative	/	Mycobacterium avium complex	Mycobacterium avium complex	993500	3.68737	141.364
P083	exacerbation	2021-07-20	MDY071-03C0035L-DNA-B45-20210720	Female	83	17.4	30	3	0	/	/	/	2	14	sever	5	moderate	No	No	No	No	No	No	No	Pseudomonas aeruginosa	Negative	Negative	/	Pseudomonas aeruginosa	Pseudomonas aeruginosa	988840	2716.54	19.9901
P084	exacerbation	2021-12-25	MDY071-03C0098L-DNA-C14-20211225	Male	60	17.01	30	4	1	1.19	0.7255	0.408	3	13	sever	3	moderate	Yes	No	No	No	No	No	Prior tuberculosis	Negative	Negative	Negative	/	Mycobacterium abscessus complex	Mycobacterium abscessus complex	993200	1.70505	33.5468
P085	exacerbation	2022-03-29	MDY071-03C0126L-DNA-C41-20220329	Male	52	26.57	1	3	1	1.7	0.5065	0.537	>3	11	sever	3	mild	Yes	No	No	No	No	No	No	Negative	Negative	Negative	/	Negative	Etiology unknown	992750	89.5377	220.351
P086	exacerbation	2022-01-20	MDY071-03C0102L-DNA-A31-20220120	Female	22	21.27	4	3	1	2.25	0.976		1	5	moderate	0	mild	No	No	No	No	No	No	No	Negative	Negative	Negative	/	schaalia	schaalia	869570	1604.34	104956
P087	exacerbation	2021-09-10	MDY071-03C0049L-DNA-C21-20210910	Female	66	16.67	10	3	0	/	/	/	1	10	sever	2	mild	No	No	No	No	Yes	No	No	Negative, Acid-fast bacilli found in smear	Negative	Negative	/	mycobacterium intracellulare	mycobacterium intracellulare；CPA	992360	6.22858	184.049
P088	exacerbation	2021-02-08	MDL001-3C0007L-DNA-A25-20210208	Female	49	19.68	20	3	1	0.74	0.4253	0.307	2	9	sever	5	moderate	No	No	No	No	No	No	No	Negative	Negative	Negative	/	Pseudomonas aeruginosa	Pseudomonas aeruginosa	992990	23.0119	32.1041
P089	exacerbation	2022/1/13	MDY071-03C0101L-DNA-D02-20220113	Female	65	21.16	20	4	1	1.46	0.6827	0.804	1	8	moderate	2	mild	No	Yes	No	No	No	No	No	Negative	Negative	Negative	/	Negative	Etiology unknown	991750	96.1537	2741.25
P090	exacerbation	2022-04-28	MDY071-03C0140L-DNA-B09-20220429	Female	55	19.5	1	3	1	1.9	0.6992	0.881	2	8	moderate	1	mild	No	No	No	No	No	No	No	Negative	Negative	Negative	/	Pseudomonas aeruginosa,Mycobacterium avium complex	Pseudomonas aeruginosa,Mycobacterium avium complex	989760	40.6973	3982.92
P091	exacerbation	2021-05-07	MDY071-03C0022L-DNA-D14-20210507	Female	67	24	30	3	1	0.55	0.4804	0.344	>2	10	sever	4	moderate	No	No	No	No	No	No	Prior tuberculosis	Stenotrophomonas maltophilia	Negative	Negative	/	Stenotrophomonas maltophilia,Pseudomonas aeruginosa,parainfluenza virus 4	Pseudomonas aeruginosa	996420	57.8141	215.982
P092	exacerbation	2022-04-25	MDY071-03C0138L-DNA-C39-20220425	Female	71	18.38	0.25	3	0	/	/	/	3	10	sever	3	mild	No	No	No	No	No	No	Prior tuberculosis	Canidia albicans	Negative	CrAg test positve(BALF)	/	Nocardia terpenica	Nocardia terpenica	993990	1.39732	165.396
P093	exacerbation	2022-02-26	MDY071-03C0114L-DNA-A23-20220226	Female	63	25.44	3	2	1	1.87	0.7987	1.014	1	5	moderate	2	mild	No	No	No	No	No	No	No	Negative	Negative	Negative	/	Aspergillus fumigatus	Aspergillus fumigatus	993520	2.12065	1131.64
P094	exacerbation	2022-06-14	MDY071-03C0175L-DNA-A26-20220614	Female	70	21.75	/	3	0	/	/	/	1	13	sever	4	moderate	No	No	No	No	No	No	No	Pseudomonas aeruginosa	Negative	Negative	/	Pseudomonas aeruginosa	Pseudomonas aeruginosa	994790	840.083	231.652
P095	exacerbation	2021-05-21	MDY071-03C0025L-DNA-A43-20210522-VIP	Male	62	23.18	30	1	0	/	/	/	1	8	moderate	3	mild	No	No	No	No	No	No	No	Negative	Negative	Negative	/	Staphylococcus aureus	Staphylococcus aureus	994270	21.8242	38.9359
P096	exacerbation	2021-02-26	MDL001-03C0011L-DNA-B10-20210226	Male	46	18.14	30	1	0	/	/	/	6~7	13	sever	4	moderate	No	No	No	No	No	No	History of infection in childhood	Pseudomonas aeruginosa	Negative	Negative	/	Pseudomonas aeruginosa,Bacteroides thetaiotaomicron	Pseudomonas aeruginosa	989730	2225.58	34.3492
P097	exacerbation	2022-05-05	MDY071-03C0144L-DNA-D14-20220505	Male	64	20.76	20	3	1	3.34	0.772	1.21	1	7	moderate	0	mild	Yes	No	No	No	No	No	History of infection in childhood	Negative	Negative	Negative	/	Haemophilus influenzae,Nocardia abscessus,Nocardia asiatica	Nocardia spp.	993490	5.92699	309.057
P098	exacerbation	2021-02-03	MDY071-3C0005L-DNA-A37-20210203	Female	45	20.74	30	3	0	/	/	/	1	9	sever	2	mild	No	Yes	No	No	No	No	No	Pseudomonas aeruginosa	Negative	Negative	/	Pseudomonas aeruginosa	Pseudomonas aeruginosa	995410	56.2815	30.3562
P099	exacerbation	2022-03-12	MDY071-03C0119L-DNA-B41-20220313	Male	66	21.77	10	3	1	2.53	0.741	0.905	1	8	moderate	1	mild	Yes	No	No	Yes	No	No	Prior tuberculosis	Negative	Negative	Negative	/	Pseudomonas aeruginosa,Staphylococcus aureus	Pseudomonas aeruginosa,Staphylococcus aureus	987940	2696.66	867.66
P100	exacerbation	2021-03-23	MDY071-03D0013L-DNA-A27-20210323	Female	74	19.02	40	2	1	0.87	0.9376	0.6888	2	14	sever	6	moderate	No	No	No	Yes	No	No	No	Pseudomonas aeruginosa	Negative	Negative	/	Pseudomonas aeruginosa	Pseudomonas aeruginosa	994690	60.9615	13.2761
P101	exacerbation	2021-09-28	MDY071-03C0060L-DNA-B07-20210928	Female	55	19.63	0.67	3	1	1.8	0.8311	0.871	2	7	moderate	2	mild	No	No	No	No	No	No	No	Negative	Negative	GM test positive	/	Pseudomonas aeruginosa	Pseudomonas aeruginosa	991060	2109.94	109.915
P102	exacerbation	2022-04-13	MDY071-03C0133L-DNA-D21-20220413	Female	55	20.41	30	1	1	2.57	0.7771	1.103	2~3	15	sever	4	moderate	No	No	No	No	No	No	No	Pseudomonas aeruginosa	Negative	Negative	/	Pseudomonas aeruginosa	Pseudomonas aeruginosa	995890	99.598	297.983
P103	exacerbation	2021-09-15	MDY071-03C0054L-DNA-D24-20210915	Female	55	19.72	40	3	0	/	/	/	3	10	sever	4	moderate	No	No	No	No	No	No	No	Negative	Negative	Negative	/	Mycobacterium avium complex	Mycobacterium avium complex	992410	0.769198	745.016
P104	exacerbation	2021-04-25	MDY071-03C0020L-DNA-A23-20210426	Female	65	26.35	0.42	4	0	/	/	/	3	10	sever	3	mild	No	No	No	No	No	No	No	Negative	Negative	Negative	/	Aspergillus fumigatus,Acinetobacter pittii,Mycobacterium abscessus ,Neisseria subflava	NTM,Aspergillus spp.	993630	1043.83	290.804
P105	exacerbation	2021-01-06	MDL001-3C2102039L-DNA-B30-20210106	Male	31	32.6	10	1	1	3.22	0.7807	0.836	2~3	7	moderate	3	mild	No	Yes	No	No	No	Yes	No	Negative	Negative	Negative	Respiratory virus PCR(CMV/EB/Adenovirus/Respiratory syncytial virus/Influenza A and B viruses/SARS-CoV-2) negative	Haemophilus influenzae	Haemophilus influenzae	994120	79.1896	118.001
P106	exacerbation	2021-10-11	MDY071-03C0067L-DNA-D05-20211011	Female	29	19.47	0.08	3	0	/	/	/	1	5	moderate	0	mild	No	No	No	No	No	No	No	Negative	Negative	Negative	/	Enterobacter cloacae	Enterobacter cloacae	987080	28.4341	8612.29
P107	exacerbation	2022-05-31	MDY071-03C0158L-DNA-C25-20220531	Female	49	20.4	2	2	1	2.51	0.8131	1.0391	1	5	moderate	0	mild	No	No	No	No	No	No	Prior tuberculosis	Negative	Negative	Negative	/	Aspergillus fumigatus	Aspergillus fumigatus	994680	1.78665	1041.49
P108	exacerbation	2022-06-16	MDY071-03C0178L-DNA-B17-20220616	Female	56	25.89	/	1	0	/	/	/	1	11	sever	2	mild	No	No	No	No	No	No	No	Pseudomonas aeruginosa	Negative	Negative	/	Pseudomonas aeruginosa	Pseudomonas aeruginosa	994740	51.1875	144.796
P109	exacerbation	2022-06-16	MDY071-03C0177L-DNA-B16-20220616	Female	45	16.42	/	5	0	/	/	/	1	8	moderate	1	mild	No	No	No	No	No	No	No	Negative	Negative	Negative	/	Aspergillus fumigatus,Staphylococcus aureus	Aspergillus fumigatus,Staphylococcus aureus	992310	248.357	2526.56
P110	exacerbation	2022-03-12	MDY071-03C0117L-DNA-B39-20220313	Female	52	20.96	20	3	1	1.07	0.518	0.43	2	10	sever	3	mild	No	No	No	No	No	No	No	Negative	Negative	Negative	/	human rhinoviruses,Pseudomonas aeruginosa	human rhinoviruses,Pseudomonas aeruginosa	994390	113.05	35.6067
P111	exacerbation	2021-11-08	MDY071-03C0078L-DNA-C25-20211108	Female	52	14.22	10	3	0	/	/	/	2~3	13	sever	3	mild	No	No	No	No	No	No	No	Negative	Negative	Negative	/	Mycobacterium avium complex	Mycobacterium avium complex	994250	0.334654	61.1747
P112	exacerbation	2022-03-18	MDY071-03C0122L-DNA-C21-20220318	Female	50	18.83	6	3	0	2.13	0.8558	0.902	3	9	sever	2	mild	No	No	No	No	No	No	No	Negative	Negative	Negative	/	Pseudomonas aeruginosa	Pseudomonas aeruginosa	993760	74.5142	981.886
P113	exacerbation	2022-06-18	MDY071-03C0181L-DNA-D25-20220618	Male	58	16.8	/	3	0	/	/	/	1	10	sever	1	mild	No	No	Yes	No	No	No	No	Pseudomonas aeruginosa	Negative	CrAg test weak positive	/	Pseudomonas aeruginosa	Pseudomonas aeruginosa	992900	1124.96	61.2029
P114	exacerbation	2022-06-07	MDY071-03C0168L-DNA-D27-20220607	Female	58	16.16	10	2	0	/	/	/	2	10	sever	1	mild	No	No	No	No	No	No	No	Negative	Negative	Negative	/	Pandoraea pnomenusa	Pandoraea pnomenusa	994540	290.178	91.1535
P115	exacerbation	2021-12-23	MDY071-03C0097L-DNA-B34-20211223	Female	52	25.78	10	3	1	2.35	0.7853	0.962	1	8	moderate	3	mild	No	No	No	No	No	No	No	Pseudomonas aeruginosa	Negative	Negative	/	Pseudomonas aeruginosa	Pseudomonas aeruginosa	993810	59.4097	96.4853
P116	exacerbation	2022-05-27	MDY071-03C0157L-DNA-C34-20220527	Female	27	22.67	10	3	0	/	/	/	2~3	9	sever	2	mild	No	No	No	No	No	Yes	No	Pseudomonas aeruginosa	Negative	Negative	/	Haemophilus influenzae,Pseudomonas aeruginosa	Haemophilus influenzae,Pseudomonas aeruginosa	995180	418.647	79.3573
P117	exacerbation	2022-04-28	MDY071-03C0139L-DNA-B08-20220429	Male	68	18.96	6	3	1	2.65	0.8541	1.032	1	8	moderate	1	mild	No	No	No	No	No	Yes	No	Negative	Pseudomonas aeruginosa	Negative	/	Pseudomonas aeruginosa,Stenotrophomonas maltophilia	Pseudomonas aeruginosa	992050	731.836	157.348
P118	exacerbation	2022-06-13	MDY071-03C0173L-DNA-D43-20220613	Male	54	23.65	/	3	1	0.96	0.4776	0.324	3	14	sever	6	moderate	No	No	No	No	No	No	No	Negative	Negative	Negative	/	Tannerella forsythia	Etiology unknown	992900	642.05	82.7201
P119	exacerbation	2021-08-19	MDY071-03C0041L-DNA-B43-20210819	Female	63	15.81	10	4	1	0.95	0.7852	0.502	1	14	sever	2	mild	No	No	No	No	No	No	No	Pseudomonas aeruginosa	Negative	Negative	/	Pseudomonas aeruginosa	Pseudomonas aeruginosa	992790	1489.72	71.594
P120	exacerbation	2022-05-26	MDY071-03C0153L-DNA-D27-20220527	Female	56	19.63	20	3	1	1.18	0.6479	0.521	1	12	sever	2	mild	No	No	No	No	No	No	No	Pseudomonas aeruginosa	Pseudomonas aeruginosa	Negative	/	Pseudomonas aeruginosa	Pseudomonas aeruginosa	993450	1337.11	148.899
P121	exacerbation	2021-12-14	MDY071-03C0092L-DNA-A09-20211214	Female	53	20.96	20	2	1	2.7	0.7612	1.082	>3	10	sever	3	mild	No	No	No	No	No	No	No	Negative	Negative	GM test positive(blood)	/	Aspergillus fumigatus	Aspergillus fumigatus	993700	3.91328	1586.55
P122	exacerbation	2021-02-08	MDL001-3C0008L-DNA-B12-20210209	Female	63	25.2	30	4	1	1.02	0.6375	0.576	2~3	11	sever	3	mild	No	No	No	No	No	No	Rheumatoid arthritis	Negative	Negative	Negative	/	Negative	Etiology unknown	993730	32.8813	885.04
P123	exacerbation	2021-10-15	MDY071-03C0069L-DNA-D07-20211015	Male	46	17.65	8	2	1	2.3	1	0.95	1	9	sever	3	mild	No	No	No	No	No	No	Prior tuberculosis	Mycobacterium abscessus	Negative	Negative	/	Mycobacterium abscessus complex	Mycobacterium abscessus complex	993980	89.0214	370.509
P124	exacerbation	2021-05-28	MDY071-03C0028L-DNA-A40-20210528-PK	Female	64	17.48	40	3	1	0.6	0.3576	0.367	2	12	sever	3	mild	No	Yes	No	No	No	No	No	Negative	Negative	Negative	/	Haemophilus influenzae	Haemophilus influenzae	991940	5.54789	526.185
P125	exacerbation	2020-12-14	MDY071-3C2051027L-DNA-D13-20201215	Male	57	25.62	10	3	1	0.98	0.4768	0.2842	2	14	sever	3	mild	No	No	No	No	No	No	No	Pseudomonas aeruginosa	Negative	Negative	Respiratory virus PCR(CMV/EB/Adenovirus/Respiratory syncytial virus/Influenza A and B viruses/SARS-CoV-2) negative	Pseudomonas aeruginosa	Pseudomonas aeruginosa	981730	1911.47	19.0978
P126	exacerbation	2021-02-23	MDY071-03C009L-DNA-B38-20210224	Female	39	23.9	20	3	1	1.96	0.6418	0.661	1	7	moderate	1	mild	No	No	No	No	No	No	Hepatitis B carriers	Negative	Negative	Negative	/	Pseudomonas aeruginosa	Pseudomonas aeruginosa	994180	13.5868	39.1444
P127	exacerbation	2021-07-30	MDY071-03C0038L-DNA-C11-20210730	Female	49	16.02	10	3	1	1.14	0.6682	0.446	2	10	sever	2	mild	No	No	No	No	No	No	History of infection in childhood	Acinetobacter baumannii	Negative	Negative	/	Acinetobacter baumannii	Acinetobacter baumannii	996820	3.87462	63.2338
P128	exacerbation	2021-04-08	MDY071-03C0016L-DNA-D41-20210408	Female	67	16.44	10	3	1	1.33	0.9372	0.654	2	14	sever	4	moderate	No	No	No	No	No	Yes	No	Pseudomonas aeruginosa	Negative	Negative	/	Pseudomonas aeruginosa,cytomegalovirus	Pseudomonas aeruginosa	994190	931.249	16.3698
P129	exacerbation	2022-06-10	MDY071-03C0170L-DNA-D44-20220610	Female	33	20.2	/	1	0	/	/	/	1	9	sever	2	mild	No	No	No	No	No	Yes	No	Pseudomonas aeruginosa	Negative	Negative	/	Pseudomonas aeruginosa	Pseudomonas aeruginosa	993490	1569.25	233.431
P130	exacerbation	2022-06-07	MDY071-03C0167L-DNA-D25-20220607	Male	52	25.25	/	3	0	/	/	/	3	9	sever	0	mild	No	No	No	No	No	No	No	Negative	Negative	Negative	/	Aspergillus fumigatus	Aspergillus fumigatus	992170	10.9774	3094.06
P131	exacerbation	2021-04-01	MDY071-03C0014L-DNA-C22-20210402	Male	27	14.69	10	3	1	1.43	0.5963	0.377	6	15	sever	6	moderate	No	No	No	No	No	No	History of infection in childhood	Pseudomonas aeruginosa	Negative	Negative	/	Pseudomonas aeruginosa,Epstein-Barr virus	Pseudomonas aeruginosa	983990	10058	97.6115
P132	exacerbation	2022-04-29	MDY071-03C0143L-DNA-A29-20220430	Female	55	18.63	2	1	0	/	/	/	1	7	moderate	0	mild	No	No	No	No	No	No	No	Negative	Negative	Negative	/	Haemophilus influenzae	Haemophilus influenzae,NTM？	994740	13.0946	272.139
P133	exacerbation	2021-09-11	MDY071-03C0051L-DNA-D17-20210911	Female	41	20.08	20	2	0	/	/	/	1	5	moderate	0	mild	No	No	No	No	No	No	No	Streptococcus constellatus	Negative	Negative	/	Porphyromonas gingivalis	Streptococcus constellatus	992410	14.5075	94.095
P134	exacerbation	2021-08-10	MDY071-03C0040L-DNA-D23-20210810	Female	55	22.48	10	2	1	1.01	0.3973	0.416	>2	13	sever	6	moderate	No	No	No	No	No	No	No	Pseudomonas aeruginosa	Negative	Negative	/	Pseudomonas aeruginosa	Pseudomonas aeruginosa,NTM？	990650	987.452	304.676
P135	exacerbation	2022-06-21	MDY071-03C0183L-DNA-B44-20220621	Female	43	20.83	/	3	1	2.18	0.7258	0.788	1	6	moderate	0	mild	No	No	No	No	No	No	No	Negative	Negative	Negative	/	Negative	Etiology unknown	992820	365.082	338.06
P136	exacerbation	2022-05-13	MDY071-03C0152L-DNA-B35-20220513	Female	72	20.17	30	3	0	/	/	/	1	13	sever	4	moderate	No	No	No	No	No	No	No	Pseudomonas aeruginosa,Canidia albicans	Pseudomonas aeruginosa,Canidia albicans	Negative	/	Pseudomonas aeruginosa	Pseudomonas aeruginosa	994190	115.99	162.349
P137	exacerbation	2021-04-30	MDY071-03C0021L-DNA-C30-20210430	Female	47	23.83	0.08	3	0	/	/	/	1	5	moderate	0	mild	No	No	No	No	No	No	No	Negative	Negative	Negative	/	Negative	Etiology unknown	995150	3.15399	619.969
P138	exacerbation	2021-03-04	MDY071-03C0012L-DNA-B02-20210304	Female	79	21.75	5	3	1	1.76	0.7037	1.2134	1	10	sever	3	mild	No	No	No	No	No	No	No	Negative	Negative	Negative	/	Pseudomonas aeruginosa,Mycobacterium avium complex	Pseudomonas aeruginosa,Mycobacterium avium complex	994510	54.4944	225.724
P139	exacerbation	2022-04-01	MDY071-03C0130L-DNA-A29-20220402	Female	54	26.67	10	1	1	1.77	0.6917	0.706	3	10	sever	3	mild	No	No	No	No	No	No	Prior tuberculosis	Negative	Negative	Negative	/	Serratia marcescens	Etiology unknown	994500	131.995	100.748
P140	exacerbation	2022-04-28	MDY071-03C0141L-DNA-B10-20220429	Male	59	16.61	3	3	1	2.59	0.7702	0.844	1	10	sever	1	mild	No	No	No	No	No	Yes	No	Negative	Negative	Negative	/	Negative	Etiology unknown	981430	987.061	8416.93
P141	exacerbation	2022-04-02	MDY071-03C0132L-DNA-A35-20220402	Female	58	18.59	10	3	0	/	/	/	2	13	sever	3	mild	No	No	No	No	No	No	No	Pseudomonas aeruginosa	Negative	Negative	/	Haemophilus influenzae,Pseudomonas aeruginosa	Haemophilus influenzae,Pseudomonas aeruginosa	995720	289.352	49.4419
P142	exacerbation	2021-10-12	MDY071-03C0068L-DNA-D35-20211012	Female	44	20.63	0.08	2	1	2.06	0.8261	0.837	1	5	moderate	0	mild	No	No	No	No	No	No	No	Haemophilus influenzae	Negative	Negative	/	Haemophilus influenzae	Haemophilus influenzae	993120	68.9493	53.5394
P143	exacerbation	2022-03-07	MDY071-03C0116L-DNA-C48-20220308	Female	53	19.65	20	4	1	1.91	0.746	0.953	2~3	10	sever	1	mild	No	No	No	No	No	No	Prior tuberculosis	Negative	Negative	Negative	/	Mycobacterium avium complex	Mycobacterium avium complex	993200	37.0002	447.871
P144	exacerbation	2022-04-24	MDY071-03C0136L-DNA-B39-20220424	Female	46	21.26	10	3	1	2.8	0.8178	0.965	1	5	moderate	0	mild	No	No	No	No	No	No	No	Negative	Negative	Negative	/	Negative	Etiology unknown	993450	4.9906	1167.34
P145	exacerbation	2021-12-14	MDY071-03C0093L-DNA-A10-20211214	Female	41	24.8	3	3	1	3.25	0.8064	1.095	1	5	moderate	2	mild	No	No	No	No	No	No	No	Negative	Negative	Negative	/	Negative	Etiology unknown	993030	120.439	2127.59
P146	exacerbation	2021-11-24	MDY071-03C0080L-DNA-B07-20211124	Male	85	25.16	0.08	2	1	1.04	0.6757	0.535	1	12	sever	3	mild	No	No	No	No	Yes	No	No	Negative	Negative	Negative	/	Moraxella catarrhalis ,parainfluenza virus 3	Moraxella catarrhalis	991740	9.92126	1551.54
P147	exacerbation	2022-05-27	MDY071-03C0156L-DNA-C33-20220527	Male	23	19.28	8	4	1	3.27	0.784	0.852	1	9	sever	2	mild	No	No	No	No	No	Yes	No	Pseudomonas aeruginosa	Negative	Negative	/	Pseudomonas aeruginosa	Pseudomonas aeruginosa	994500	168.905	96.9997
P148	exacerbation	2021-01-15	MDL001-3C2103086L-DNA-D03-20210115	Female	35	14.57	30	2	1				3	10	sever	5	moderate	No	No	No	No	No	No	No	Negative	Pseudomonas aeruginosa	Negative	Respiratory virus PCR(CMV/EB/Adenovirus/Respiratory syncytial virus/Influenza A and B viruses/SARS-CoV-2) negative	Pseudomonas aeruginosa,Streptococcus oralis	Pseudomonas aeruginosa	996150	32.4953	109.393
P149	exacerbation	2021-04-13	MDY071-03C0019L-DNA-B03-20210413	Male	44	18.29	0.83	4	0	/	/	/	2	9	sever	3	mild	Yes	No	No	No	No	No	Prior tuberculosis	Negative, Acid-fast bacilli found in smear	Negative	Negative	/	Mycobacterium avium complex	Mycobacterium avium complex	993610	10.0172	143.009
P150	exacerbation	2021-05-24	MDY071-03C0026L-DNA-C23-20210524	Female	65	22.83	30	4	1	0.75	0.6302	0.475	1	13	sever	5	moderate	No	No	No	No	No	No	Prior tuberculosis	Pseudomonas aeruginosa	Negative	Negative	/	Pseudomonas aeruginosa	Pseudomonas aeruginosa	989000	3599.14	53.5182
P151	exacerbation	2021-07-19	MDY071-03C0033L-DNA-B43-20210720	Male	30	20.2	0.16	4	0	/	/	/	1	5	moderate	0	mild	Yes	No	No	No	No	No	No	Negative	Negative	Negative	/	Haemophilus influenzae	Haemophilus influenzae	990070	10.4341	1823.43
P152	exacerbation	2021-02-25	MDL001-03C010L-DNA-A26-20210225	Female	50	16.23	20	3	0	/	/	/	4	12	sever	4	moderate	No	No	No	No	No	No	Prior tuberculosis	Pseudomonas aeruginosa	Negative	Negative	/	Pseudomonas aeruginosa	Pseudomonas aeruginosa	989250	3894.11	14.0284
P153	exacerbation	2021-01-25	MDY071-3C0002L-DNA-C29-20210125	Female	56	17.63	30	2	0	/	/	/	>2	16	sever	5	moderate	No	No	No	No	No	No	No	Pseudomonas aeruginosa		Negative	/	Pseudomonas aeruginosa	Pseudomonas aeruginosa	994170	910.849	26.1456
P154	exacerbation	2021-07-28	MDY071-03C0037L-DNA-B09-20210728	Female	65	14.61	30	3	1	0.76	0.601	0.503	2	14	sever	4	moderate	No	No	No	No	No	No	No	Negative	Negative	Negative	/	Pseudomonas aeruginosa	Pseudomonas aeruginosa	993520	1025.48	19.6343
P155	exacerbation	2021-09-18	MDY071-03C0056L-DNA-B29-20210918	Female	67	22.77	30	1	1	0.79	0.4752	0.433	2	10	sever	3	mild	No	No	No	No	Yes	No	Rheumatoid arthritis	Negative	Negative	Negative	/	Nocardia asiatica	Nocardia asiatica	991960	581.608	895.708
P156	exacerbation	2021-04-09	MDY071-03C0017L-DNA-C40-20210409	Male	61	25.95	20	1	1	0.92	0.4672	0.321	2	10	sever	6	moderate	Yes	No	No	No	No	No	No	Negative	Negative	Negative	/	Negative	Etiology unknown	995000	27.7358	20.5004
P157	exacerbation	2021-08-28	MDY071-03C0042L-DNA-A37-20210828	Male	58	18.55	17	3	0	/	/	/	>3	12	sever	6	moderate	No	No	No	Yes	No	No	No	Negative	Negative	GM test positive(BALF)	/	Negative	Aspergillus spp.	986470	82.3189	19.1937
P158	exacerbation	2021-08-30	MDY071-03C0044L-DNA-A16-20210830	Female	53	20.96	0.83	1	1	2.76	0.847	0.99	2	7	moderate	0	mild	No	No	No	No	No	No	No	Negative	Negative	Negative	/	Pseudomonas aeruginosa,Nocardia cyriacigeorgica	Pseudomonas aeruginosa,Nocardia cyriacigeorgica	989890	7.36966	3991.99
P159	exacerbation	2022/3/22	MDY071-03C0123L-DNA-D21-20220322	Male	44	19.72	3	2	1	20.2	0.6243	0.615	1	7	moderate	3	mild	No	No	No	No	No	No	Prior tuberculosis	Negative	Negative	GM test positive(BALF)	/	Acinetobacter baumannii	Acinetobacter baumannii	991880	7.79892	1381.81
P160	exacerbation	2021-09-06	MDY071-03C0047L-DNA-C14-20210906	Female	52	25.78	0.33		0	/	/	/	2	7	moderate	0	mild	No	No	No	No	No	No	No	Negative	Negative	Negative	/	Epstein-Barr virus	Etiology unknown	993140	0.315452	133.476
P161	exacerbation	2021-04-02	MDY071-03C0015L-DNA-C19-20210402	Female	58	27.01	2		0	/	/	/	2~3	9	sever	2	mild	No	No	No	No	No	No	Hepatitis B carriers	Negative	Negative	GM test positive	/	Aspergillus fumigatus,Haemophilus influenzae	Aspergillus fumigatus,Haemophilus influenzae	994590	568.889	261.945
P162	exacerbation	2021-11-07	MDY071-03C0077L-DNA-C02-20211107	Male	57	21.48	10余年		1	1.29	0.677	0.472	>3	14	sever	4	moderate	Yes	No	No	No	No	No	Prior tuberculosis	Pseudomonas aeruginosa	Negative	Negative	/	Pseudomonas aeruginosa	Pseudomonas aeruginosa	1.01321e+06	1023.41	33.5219
P163	exacerbation	2021-06-03	MDY071-12C0001L-DNA-B48-20210604	Female	67	19.35	10余年		1	1.48	0.8819	0.9645	1	10	sever	1	mild	No	No	No	No	No	No	Prior tuberculosis	Negative	Negative	Negative	/	Pseudomonas aeruginosa,parainfluenza virus 4	Pseudomonas aeruginosa	994770	30.1398	40.6698
P164	exacerbation	2021-01-01	MDL001-3C2101005L-DNA-B35-20210101	Female	42	22.03	0.5		0	/	/	/	1	6	moderate	1	mild	No	No	No	No	No	No	No	Negative，TBDNA弱阳性	Negative	Negative	Respiratory virus PCR(CMV/EB/Adenovirus/Respiratory syncytial virus/Influenza A and B viruses/SARS-CoV-2) negative,Tuberculosis PCR weak positive	Mycobacterium tuberculosis	Mycobacterium tuberculosis	994230	0.786191	197.255
P165	exacerbation	2021-09-28	MDY071-03C0061L-DNA-B08-20210928	Male	56	16.53	3		1	1.13	0.3723	0.405	2	15	sever	4	moderate	No	No	No	No	No	No	Lung abscess	Pseudomonas aeruginosa	Negative	GM test positive	/	Pseudomonas aeruginosa	Pseudomonas aeruginosa	989780	1057.18	44.9049
P166	exacerbation	2021-01-15	MDL001-3C2103099L-DNA-D28-20210116	Female	50	19.53	20余年		1	0.62	0.3145	0.238	3	12	sever	5	moderate	No	No	Yes	No	No	No	Prior tuberculosis	Negative	Negative	Negative	Respiratory virus PCR(CMV/EB/Adenovirus/Respiratory syncytial virus/Influenza A and B viruses/SARS-CoV-2) negative	Negative	Etiology unknown	993090	1008.52	71.3225
P167	exacerbation	2021-05-13	MDY071-03C0024L-DNA-C11-20210513	Female	37	20.55	20余年		1	1.43	0.8088	0.5618	3	9	sever	3	mild	No	No	No	No	No	No	Ankylosing spondylitis	Negative	Negative	Negative	/	Pseudomonas aeruginosa	Pseudomonas aeruginosa	995800	8.96813	71.6271
P168	exacerbation	2022-06-14	MDY071-03C0176L-DNA-A27-20220614	Female	56	22.07	/		1	1.2	0.662	0.564	3	14	sever	4	moderate	No	No	No	No	No	No	No	Pseudomonas aeruginosa	Negative	Negative	/	Pseudomonas aeruginosa	Pseudomonas aeruginosa	991130	3653.37	194.597
P169	exacerbation	2022-06-08	MDY071-03C0169L-DNA-C20-20220608	Female	19	15.62	0.16		0	/	/	/	1	6	moderate	2	mild	No	No	Yes	No	No	No	No	Negative	Negative	Negative	Respiratory virus PCR(CMV/EB/Adenovirus/Respiratory syncytial virus/Influenza A and B viruses/SARS-CoV-2) negative	Aspergillus sydowii	Aspergillus sydowii	992330	427.534	809.944
P170	exacerbation	2022-07-19	MDY071-03C0197L-DNA-D32-20220719	Female	31	20.2	1		0	/	/	/	1	5	moderate	2	mild	No	No	Yes	No	No	No	No	Haemophilus parainfluenzae	Negative	Negative	Respiratory virus PCR(CMV/EB/Adenovirus/Respiratory syncytial virus/Influenza A and B viruses/SARS-CoV-2) negative	Haemophilus influenzae	Haemophilus influenzae	994090	60.5234	104.468
P171	exacerbation	2022-08-12	MDY071-03C0207L-DNA-A21-20220812	Female	18	19.8	0.5		1	2.1	0.9	0.95	1	2	mild	5	moderate	No	No	Yes	No	No	No	No	Negative	Negative	Negative	Respiratory virus PCR(CMV/EB/Adenovirus/Respiratory syncytial virus/Influenza A and B viruses/SARS-CoV-2) negative	Haemophilus influenzae,BK polyomavirus	Haemophilus influenzae,BK polyomavirus	992790	1187.35	84.8997
B001	stable	2022-07-14	MDY071-03C0194L-DNA-B14-20220714	Female	64	25.39	8		1	1.17	0.5385	0.553	1	8	moderate	1	mild	No	No	No	No	Yes	No	Prior tuberculosis	/	/	/	/	/	/	993800	281.849	202.694
B002	stable	2022-03-17	MDY071-03C0121L-DNA-D15-20220317	Male	39	21.22	7		1	1.25	0.3387	0.338	2	8	moderate	3	mild	No	Yes	No	No	No	No	No	/	/	/	/	/	/	995990	20.1089	856.614
B003	stable	2022-06-01	MDY071-03C0162L-DNA-C21-20220601	Female	34	21.64	10		1	2.43	0.8622	0.944	1	6	moderate	1	mild	No	No	No	No	No	No	No	/	/	/	/	/	/	992820	1352.93	142.115
B004	stable	2022-04-07	MDY071-01C0001L-DNA-D28-20220408	Male	74	27.22	10		0	/	/	/	1	10	sever	2	mild	Yes	No	No	Yes	Yes	No	No	Negative	/	/	/	/	/	992380	144.385	201.572
B005	stable	2021-07-22	MDY071-03C0036L-DNA-D27-20210722	Male	33	23.39	0.5		0	/	/	/	1	5	moderate	0	mild	No	No	No	No	No	No	No	/	/	/	/	/	/	992430	165.554	1161.87
B006	stable	2022-08-05	MDY071-03C0206L-DNA-A37-20220805	Male	41	23.18	20		1	1.28	0.4771	0.337	2	11	sever	6	moderate	No	Yes	No	No	No	No	No	/	/	/	/	/	/	991750	1265.83	34.0756
B007	stable	2022-07-28	MDY071-03C0202L-DNA-D36-20220728	Female	38	19.72	10		1	1.23	0.5651	0.467	1	11	sever	4	moderate	No	Yes	No	No	No	No	No	/	/	/	/	/	/	993170	319.894	390.824
B008	stable	2022-06-02	MDY071-03C0164L-DNA-A21-20220602	Female	64	21.23	10		1	1.26	0.5319	0.717	0	12	sever	1	mild	No	No	No	No	Yes	No	No	/	/	/	/	/	/	993840	1390.26	68.7966
B009	stable	2022-03-31	MDY071-03C0129L-DNA-D23-20220331	Female	59	19.72	10		1	1.17	0.5715	0.556	2	12	sever	4	moderate	No	No	No	No	No	Yes	Prior tuberculosis	/	/	/	/	/	/	993420	974.635	247.766
B010	stable	2021-09-18	MDY071-03C0055L-DNA-B28-20210918	Female	63	17.46	9		1	0.67	0.5736	0.412	2	12	sever	6	moderate	No	No	No	No	No	No	No	/	/	/	/	/	/	983150	10097.9	170.619
B011	stable	2022-07-08	MDY071-03C0189L-DNA-A26-20220708	Female	19	16.9	3		1	1.72	0.839	0.95	2	11	sever	2	mild	No	No	No	No	No	No	No	/	/	/	/	/	/	992940	704.108	67.737
B012	stable	2022-07-08	MDY071-03C0187L-DNA-B14-20220708	Female	46	19.53	20		0	/	/	/	3	9	sever	3	mild	No	No	No	No	No	No	No	/	/	/	/	/	/	993080	5.98235	591.499
B013	stable	2022-07-15	MDY071-03C0196L-DNA-C17-20220715	Male	21	20.81	8		1	2.6	0.6701	0.598	2	7	moderate	3	mild	No	No	No	No	No	No	Primary ciliary dyskinesia	/	/	/	/	/	/	994310	45.9112	128.315
B014	stable	2022-05-13	MDY071-03C0151L-DNA-B34-20220513	Female	71	24.97	0.16		0	/	/	/	1	9	sever	4	moderate	No	No	No	Yes	Yes	No	No	/	/	/	/	/	/	960050	11165.7	2695
B015	stable	2023-07-13	MDY071-Q01C0011L-DNA-C42-20230719	Male	43	28.43	20		1	1.91	44.75	50.7	10	9	sever	2	mild	No	Yes	No	No	No	No	No	/	/	/	/	/	/	995340	23.6101	241.713
B016	stable	2023-06-13	MDY071-Q01D0002L-DNA-D23-20230620	Female	52	18.45	40		1	0.69	43.97	22.9	10	12	sever	6	moderate	No	No	No	No	No	No	No	/	/	/	/	/	/	997140	474.399	121.953
B017	stable	2023-06-14	MDY071-Q01D0003L-DNA-D24-20230620	Female	72	18.47	2		1	0.69	58.26	70.9	1	15	sever	4	moderate	No	No	No	No	No	No	No	/	/	/	/	/	/	996760	3.69387	1087.16
B018	stable	2023-06-19	MDY071-Q01D0004L-DNA-D07-20230627	Male	66	27.47	6		1	1.98	67.12	70.6	5	11	sever	2	mild	No	No	No	No	Yes	No	No	/	/	/	/	/	/	996340	14.6203	608.164
B019	stable	2023-06-19	MDY071-Q01D0005L-DNA-D08-20230627	Female	50	25.28	30		0	/	/	/	3	4	mild	1	mild	No	No	No	No	No	No	No	/	/	/	/	/	/	996270	203.614	43.4925
B020	stable	2023-07-04	MDY071-Q01D0007L-DNA-B12-20230711	Male	41	27.52	8		1	1.21	35.58	33.9	10	9	sever	4	moderate	No	Yes	Yes	No	No	No	No	/	/	/	/	/	/	987850	5408.05	59.3838
B021	stable	2023-07-19	MDY071-Q01D0008L-DNA-B13-20230711	Female	51	22.64	5		1	2.42	79.79	95.4	1	2	mild	0	mild	No	No	No	No	No	No	No	/	/	/	/	/	/	991290	1425.9	2701.74
B022	stable	2023-07-04	MDY071-Q01D0009L-DNA-D35-20230714	Male	39	28.49	2		1	3.13	82.16	85.2	4	5	moderate	2	mild	No	No	No	No	No	No	No	/	/	/	/	/	/	997170	47.6967	252.094
B023	stable	2023-07-10	MDY071-Q01D0010L-DNA-D36-20230714	Male	22	25.57	13		0	/	/	/	2	5	moderate	1	mild	No	No	No	No	No	No	No	/	/	/	/	/	/	997390	12.5589	49.1068
B024	stable	2023-09-13	MDY071-Q01D0012L-DNA-A37-20230721	Female	54	19.77	10		1	2.28	75.62	85.4	3	7	moderate	1	mild	No	No	No	No	No	No	No	/	/	/	/	/	/	995880	8.00118	814.957
B025	stable	2023-07-17	MDY071-Q01D0013L-DNA-A47-20230722	Female	41	20.53	1		1	2.64	86.74	102.4	3	6	moderate	2	mild	No	No	No	No	No	No	No	/	/	/	/	/	/	974770	303.224	21553
